# Supplementary material for: Differential Associations of Erythrocyte Membrane Saturated Fatty Acids with Glycemic and Lipid Metabolic Markers in a Chinese Population: A Cross-Sectional Study
Source: Nutrients. 2024 May 16;16(10):1507. doi: 10.3390/nu16101507 (PMC11123842; doi:10.3390/nu16101507)
Supplement: Supplementary file 1 [file nutrients-16-01507-s001.zip]

Archive with 1 entries (1 files):
- nutrients-2969841-supplementary.pdf
